# Supplementary material for: Morinda officinalis Polysaccharides Ameliorates Bone Growth by Attenuating Oxidative Stress and Regulating the Gut Microbiota in Thiram-Induced Tibial Dyschondroplasia Chickens
Source: Metabolites. 2022 Oct 10;12(10):958. doi: 10.3390/metabo12100958 (PMC9609565; doi:10.3390/metabo12100958)
Supplement: Supplementary file 1 [file metabolites-12-00958-s001.zip]

Archive with 1 entries (1 files):
- metabolites-1920891-supplementary.pdf
